# Supplementary material for: Efficacy of Bacille Calmette–Guérin Against COVID-19 Hospitalisation: A Meta-Analysis and Systematic Review of Randomised Control Trials
Source: Vaccines (Basel). 2025 Mar 4;13(3):267. doi: 10.3390/vaccines13030267 (PMC11945481; doi:10.3390/vaccines13030267)
Supplement: Supplementary file 1 [file vaccines-13-00267-s001.zip]

Archive with 1 entries (1 files):
- vaccines-3481475-supplementary.pdf
